# Supplementary material for: Competencies in the Robotics of Care for Nursing Robotics: A Scoping Review
Source: Healthcare (Basel). 2024 Mar 8;12(6):617. doi: 10.3390/healthcare12060617 (PMC10970049; doi:10.3390/healthcare12060617)
Supplement: Supplementary file 1 [file healthcare-12-00617-s001.zip]

Archive with 3 entries (3 files):
- HC ROB Supplementary Table S1.docx
- HC ROB Supplementary Table S3.docx
- HC ROB Supplementary Tables S2.docx
